# Supplementary material for: Comprehensive analysis of metabolism-related genes in sepsis reveals metabolic–immune heterogeneity and highlights GYG1 as a potential therapeutic target
Source: Front Immunol. 2025 Nov 17;16:1682846. doi: 10.3389/fimmu.2025.1682846 (PMC12665779; doi:10.3389/fimmu.2025.1682846)
Supplement: Supplementary file 1 [file DataSheet1.csv]

Sample	Group	Time_Point	Clinical_Source	sampleID
Blood-CS_500_D00	Healthy	NA	Survivor	GSM2500349
Blood-CS_526_D00	Healthy	NA	Survivor	GSM2500350
Blood-CS_529_D00	Healthy	NA	Survivor	GSM2500351
Blood-CS_530_D00	Healthy	NA	Survivor	GSM2500352
Blood-CS_535_D00	Healthy	NA	Survivor	GSM2500353
Blood-CS_553_D00	Healthy	NA	Survivor	GSM2500354
Blood-CS_598_D00	Healthy	NA	Survivor	GSM2500355
Blood-CS_628_D00	Healthy	NA	Survivor	GSM2500356
Blood-CS_742_D00	Healthy	NA	Survivor	GSM2500357
Blood-CS_789_D00	Healthy	NA	Survivor	GSM2500358
Blood-CS_793_D00	Healthy	NA	Survivor	GSM2500359
Blood-PC_511_D00	Healthy	NA	Survivor	GSM2500360
Blood-PC_513_D00	Healthy	NA	Survivor	GSM2500361
Blood-PC_517_D00	Healthy	NA	Survivor	GSM2500362
Blood-PC_523_D00	Healthy	NA	Survivor	GSM2500363
Blood-PC_528_D00	Healthy	NA	Survivor	GSM2500364
Blood-PC_530_D00	Healthy	NA	Survivor	GSM2500365
Blood-PC_532_D00	Healthy	NA	Survivor	GSM2500366
Blood-PC_534_D00	Healthy	NA	Survivor	GSM2500367
Blood-PC_535_D00	Healthy	NA	Survivor	GSM2500368
Blood-PC_537_D00	Healthy	NA	Survivor	GSM2500369
Blood-PC_538_D00	Healthy	NA	Survivor	GSM2500370
Blood-PC_538_D00	Healthy	NA	Survivor	GSM2500371
Blood-PC_538_D00	Healthy	NA	Survivor	GSM2500372
Blood-PC_538_D00	Healthy	NA	Survivor	GSM2500373
Blood-SV_115_D03	Septic shock	Day3	Survivor	GSM2500374
Blood-SV_119_D01	Septic shock	Day1	Survivor	GSM2500375
Blood-SV_119_D02	Septic shock	Day2	Survivor	GSM2500376
Blood-SV_121_D01	Septic shock	Day1	Survivor	GSM2500377
Blood-SV_121_D03	Septic shock	Day3	Survivor	GSM2500378
Blood-SV_124_D01	Septic shock	Day1	Survivor	GSM2500379
Blood-SV_124_D03	Septic shock	Day3	Survivor	GSM2500380
Blood-SV_135_D01	Septic shock	Day1	Survivor	GSM2500381
Blood-SV_135_D03	Septic shock	Day3	Survivor	GSM2500382
Blood-SV_142_D01	Septic shock	Day1	Survivor	GSM2500383
Blood-SV_142_D03	Septic shock	Day3	Survivor	GSM2500384
Blood-SV_151_D01	Septic shock	Day1	Survivor	GSM2500385
Blood-SV_151_D03	Septic shock	Day3	Survivor	GSM2500386
Blood-SV_153_D01	Septic shock	Day1	Survivor	GSM2500387
Blood-SV_153_D03	Septic shock	Day3	Survivor	GSM2500388
Blood-SV_016_D01	Septic shock	Day1	Survivor	GSM2500389
Blood-SV_016_D02	Septic shock	Day2	Survivor	GSM2500390
Blood-SV_175_D01	Septic shock	Day1	Survivor	GSM2500391
Blood-SV_175_D03	Septic shock	Day3	Survivor	GSM2500392
Blood-SV_183_D01	Septic shock	Day1	Survivor	GSM2500393
Blood-SV_183_D02	Septic shock	Day2	Survivor	GSM2500394
Blood-SV_019_D01	Septic shock	Day1	Survivor	GSM2500395
Blood-SV_019_D02	Septic shock	Day2	Survivor	GSM2500396
Blood-SV_209_D01	Septic shock	Day1	Survivor	GSM2500397
Blood-SV_209_D03	Septic shock	Day3	Survivor	GSM2500398
Blood-SV_211_D01	Septic shock	Day1	Survivor	GSM2500399
Blood-SV_211_D03	Septic shock	Day3	Survivor	GSM2500400
Blood-SV_213_D01	Septic shock	Day1	Survivor	GSM2500401
Blood-SV_213_D02	Septic shock	Day2	Survivor	GSM2500402
Blood-SV_215_D01	Septic shock	Day1	Survivor	GSM2500403
Blood-SV_215_D02	Septic shock	Day2	Survivor	GSM2500404
Blood-SV_021_D01	Septic shock	Day1	Survivor	GSM2500405
Blood-SV_021_D03	Septic shock	Day3	Survivor	GSM2500406
Blood-SV_248_D01	Septic shock	Day1	Survivor	GSM2500407
Blood-SV_248_D02	Septic shock	Day2	Survivor	GSM2500408
Blood-SV_027_D01	Septic shock	Day1	Survivor	GSM2500409
Blood-SV_027_D02	Septic shock	Day2	Survivor	GSM2500410
Blood-SV_032_D01	Septic shock	Day1	Survivor	GSM2500411
Blood-SV_032_D03	Septic shock	Day3	Survivor	GSM2500412
Blood-SV_033_D01	Septic shock	Day1	Survivor	GSM2500413
Blood-SV_033_D03	Septic shock	Day3	Survivor	GSM2500414
Blood-SV_043_D01	Septic shock	Day1	Survivor	GSM2500415
Blood-SV_043_D03	Septic shock	Day3	Survivor	GSM2500416
Blood-NS_102_D01	Septic shock	Day1	Non-survivor	GSM2500417
Blood-NS_102_D02	Septic shock	Day2	Non-survivor	GSM2500418
Blood-NS_123_D01	Septic shock	Day1	Non-survivor	GSM2500419
Blood-NS_123_D02	Septic shock	Day2	Non-survivor	GSM2500420
Blood-NS_168_D01	Septic shock	Day1	Non-survivor	GSM2500421
Blood-NS_168_D02	Septic shock	Day2	Non-survivor	GSM2500422
Blood-NS_179_D01	Septic shock	Day1	Non-survivor	GSM2500423
Blood-NS_179_D02	Septic shock	Day2	Non-survivor	GSM2500424
Blood-NS_018_D01	Septic shock	Day1	Non-survivor	GSM2500425
Blood-NS_018_D02	Septic shock	Day2	Non-survivor	GSM2500426
Blood-NS_198_D01	Septic shock	Day1	Non-survivor	GSM2500427
Blood-NS_198_D03	Septic shock	Day3	Non-survivor	GSM2500428
Blood-NS_201_D01	Septic shock	Day1	Non-survivor	GSM2500429
Blood-NS_201_D02	Septic shock	Day2	Non-survivor	GSM2500430
Blood-NS_212_D01	Septic shock	Day1	Non-survivor	GSM2500431
Blood-NS_212_D02	Septic shock	Day2	Non-survivor	GSM2500432
Blood-NS_216_D01	Septic shock	Day1	Non-survivor	GSM2500433
Blood-NS_216_D03	Septic shock	Day3	Non-survivor	GSM2500434
Blood-NS_035_D01	Septic shock	Day1	Non-survivor	GSM2500435
Blood-NS_035_D03	Septic shock	Day3	Non-survivor	GSM2500436
Blood-NS_036_D01	Septic shock	Day1	Non-survivor	GSM2500437
Blood-NS_036_D03	Septic shock	Day3	Non-survivor	GSM2500438
Blood-NS_062_D01	Septic shock	Day1	Non-survivor	GSM2500439
Blood-NS_062_D03	Septic shock	Day3	Non-survivor	GSM2500440
Blood-NS_067_D01	Septic shock	Day1	Non-survivor	GSM2500441
Blood-NS_067_D03	Septic shock	Day3	Non-survivor	GSM2500442
Blood-NS_068_D01	Septic shock	Day1	Non-survivor	GSM2500443
Blood-NS_068_D03	Septic shock	Day3	Non-survivor	GSM2500444
Blood-NS_077_D01	Septic shock	Day1	Non-survivor	GSM2500445
Blood-NS_077_D02	Septic shock	Day2	Non-survivor	GSM2500446
Blood-NS_078_D01	Septic shock	Day1	Non-survivor	GSM2500447
Blood-NS_078_D03	Septic shock	Day3	Non-survivor	GSM2500448
Blood-NS_081_D01	Septic shock	Day1	Non-survivor	GSM2500449
Blood-NS_081_D03	Septic shock	Day3	Non-survivor	GSM2500450
